# Supplementary material for: Genome-wide analysis of DNA methylation profile identifies differentially methylated loci associated with human intervertebral disc degeneration
Source: PLoS One. 2019 Sep 12;14(9):e0222188. doi: 10.1371/journal.pone.0222188 (PMC6742346; doi:10.1371/journal.pone.0222188)
Supplement: S1 Table — (XLSX) [file pone.0222188.s001.xlsx]

## Sheet: Additional file 2_complete list
Illumina probe ID	Associateid gene	mean Bata		Δmean Beta	Adjust P.Value	P.Value	Region
		Group ED	Group AD
Hypomethylated in AD
cg10846936	CARD14	0.588344	0.477459	-0.110885	0.00778192	2.27e-07	Body
cg09422970	CRHR1	0.636486	0.586267	-0.0502188	0.0242955	2.26e-06	5'UTR
cg26175287	C14orf139	0.342077	0.29793	-0.044147	0.0319538	3.50366e-06	TSS1500
cg04634182	ZBTB47	0.56717	0.483818	-0.0833518	0.0484236	1.38e-05	5'UTR
Hypermethylated in AD
cg00106685	GNL3	0.559608	0.664972	0.105363	0.00029138	3.93e-10	1stExon
cg22777949	SNORA52	0.18843	0.272109	0.0836797	0.000567975	1.56e-09	TSS1500
cg24668990	XKR5	0.2109	0.28802	0.07712	0.000567975	2.3e-09	Body
cg11871820	MED23	0.178054	0.285811	0.107757	0.00177882	9.59e-09	TSS200
cg24947371	GPR133	0.603197	0.768376	0.165178	0.00274952	1.85e-08	Body
cg08616760	ZNF354A	0.404142	0.542732	0.138591	0.00501375	6.76e-08	TSS200
cg07740693	/	0.233828	0.338574	0.104746	0.00501375	4.51e-08	IGR
cg21872822	IGF2BP1	0.421831	0.5075	0.0856691	0.00501375	6.07e-08	5'UTR
cg20090957	MAPKAPK5	0.320507	0.403416	0.082909	0.00501375	5.44e-08	TSS1500
cg23725152	INAFM1	0.075386	0.139632	0.0642461	0.00501375	6.62e-08	Body
cg25433267	C10orf41	0.522818	0.592597	0.0697788	0.00706493	1.3e-07	Body
cg16793043	SNRK	0.0956175	0.156499	0.0608813	0.00706493	1.28e-07	TSS200
cg04490136	CAPRIN1	0.100075	0.160357	0.0602823	0.00706493	1.22e-07	TSS200
cg08857906	PPP1R8	0.579955	0.62282	0.0428652	0.00706493	1.33e-07	TSS1500
cg12443462	/	0.167951	0.251064	0.0831126	0.00737424	1.49e-07	IGR
cg12697442	YAP1	0.439877	0.573514	0.133637	0.00744663	1.71e-07	TSS200
cg03818793	KCTD1	0.225362	0.349299	0.123937	0.00744663	1.64e-07	TSS1500
cg14787155	DZIP3	0.429962	0.541161	0.111198	0.00753261	1.88e-07	1stExon
cg14537800	FGFBP2	0.241655	0.322882	0.0812269	0.00753261	1.93e-07	TSS200
cg18701481	GM2A	0.482738	0.559585	0.0768473	0.0075448	2.03e-07	TSS200
cg18766056	AKIRIN1	0.234792	0.319631	0.0848388	0.00778192	2.31e-07	1stExon
cg20957370	/	0.660494	0.791202	0.130708	0.00786906	2.76e-07	IGR
cg11207300	METAP2	0.158543	0.28756	0.129018	0.00786906	2.71e-07	TSS1500
cg18705039	MLL	0.342121	0.457918	0.115797	0.00786906	2.47e-07	Body
cg17754805	YAF2	0.214336	0.298154	0.0838182	0.00786906	2.64e-07	TSS200
cg25746764	ACBD3	0.495635	0.587166	0.0915315	0.00867071	3.19e-07	5'UTR
cg14538055	RAB1B	0.151648	0.226924	0.0752761	0.00867071	3.37e-07	TSS1500
cg14824382	EEF1D	0.203173	0.269257	0.0660846	0.00867071	3.39e-07	TSS1500
cg25706478	KIAA0930	0.406371	0.489072	0.0827011	0.00923312	3.98e-07	TSS200
cg02736602	DENND1B	0.245998	0.323786	0.0777872	0.00923312	3.79e-07	Body
cg15927878	ANG	0.146983	0.210485	0.0635021	0.00923312	3.89e-07	TSS1500
cg26452434	GADD45G	0.24283	0.366734	0.123904	0.0103146	4.69e-07	TSS200
cg10546219	/	0.135024	0.226545	0.0915209	0.0103146	4.82e-07	IGR
cg14695240	FLJ32810	0.129517	0.18284	0.0533232	0.0103146	4.87e-07	TSS200
cg21621264	GPR133	0.576226	0.747742	0.171516	0.0105674	5.13e-07	Body
cg08007986	FBXO10	0.262296	0.349623	0.0873273	0.0133648	7.02e-07	5'UTR
cg23780614	WNT5A	0.225173	0.297702	0.0725296	0.0133648	7.03e-07	TSS200
cg19977408	PGRMC2	0.149763	0.207867	0.0581032	0.0133648	7.01e-07	TSS200
cg13920768	PRDM12	0.224371	0.295381	0.0710098	0.013541	7.47e-07	3'UTR
cg16561543	BRF1	0.125856	0.188673	0.0628171	0.013541	7.48e-07	TSS1500
cg07351164	PSRC1	0.180746	0.242971	0.0622256	0.0139951	7.92e-07	TSS1500
cg06185924	ACBD5	0.213187	0.292877	0.0796904	0.0140282	8.13e-07	5'UTR
cg06194338	TRIM7	0.77242	0.888303	0.115883	0.0144231	9.14e-07	Body
cg03646234	TMIE	0.155158	0.241804	0.0866459	0.0144231	8.95e-07	Body
cg23039660	FGFRL1	0.157237	0.225617	0.0683798	0.0144231	8.64e-07	5'UTR
cg26830473	C21orf58	0.22761	0.295377	0.0677662	0.0144231	9e-07	TSS1500
cg15721448	LY6H	0.443548	0.526837	0.0832889	0.0150038	9.91e-07	3'UTR
cg04947065	RNASEH1	0.0718838	0.125842	0.0539581	0.0150038	9.79e-07	TSS200
cg04894169	XPC	0.624823	0.701508	0.0766846	0.0153027	1.03e-06	TSS1500
cg06613350	DPH5	0.659883	0.803283	0.1434	0.0167641	1.15e-06	Body
cg21174746	CTNND2	0.154149	0.232745	0.0785957	0.0171905	1.21e-06	Body
cg08474813	PRAM1	0.602119	0.679307	0.0771876	0.0171905	1.23e-06	Body
cg09700085	SLC6A20	0.478313	0.564615	0.0863016	0.0172654	1.26e-06	1stExon
cg19740361	/	0.170494	0.221525	0.0510308	0.0180877	1.34e-06	IGR
cg24862514	TP53I11	0.135968	0.210571	0.0746035	0.0181879	1.42e-06	TSS200
cg16868190	AFG3L2	0.238335	0.305122	0.0667868	0.0181879	1.39e-06	TSS200
cg07076175	FAM150A	0.356451	0.422901	0.0664502	0.0181879	1.42e-06	TSS200
cg05128566	DYNC1I1	0.15619	0.230427	0.0742376	0.0185435	1.47e-06	1stExon
cg01952234	WT1	0.322916	0.406441	0.0835253	0.0185893	1.53e-06	TSS200
cg17979628	NENF	0.138836	0.202695	0.0638595	0.0185893	1.52e-06	TSS200
cg07956264	GPATCH3	0.0622782	0.114916	0.0526374	0.0191741	1.6e-06	1stExon
cg21280320	/	0.121758	0.269393	0.147635	0.0201021	1.71e-06	IGR
cg02189786	THAP11	0.0760665	0.14528	0.0692139	0.0229119	1.98e-06	TSS1500
cg07576222	SMAD3	0.281797	0.387787	0.10599	0.0232823	2.05e-06	TSS1500
cg22798984	C14orf166	0.376059	0.474486	0.0984269	0.0232823	2.07e-06	TSS200
cg20642138	RELL2	0.127299	0.185568	0.0582692	0.0238854	2.16e-06	1stExon
cg11209001	P2RX4	0.23115	0.304737	0.0735872	0.0242955	2.24e-06	TSS200
cg22596282	/	0.243771	0.408952	0.165181	0.0258713	2.45e-06	IGR
cg13842421	GPR133	0.686514	0.809334	0.12282	0.0258713	2.48e-06	Body
cg01525244	CBX7	0.262442	0.351806	0.0893647	0.0271466	2.67e-06	TSS200
cg25734842	/	0.315731	0.404979	0.0892482	0.0271466	2.67e-06	IGR
cg15941164	TBCA	0.0574329	0.104622	0.0471893	0.0287205	2.86e-06	5'UTR
cg01708014	NIN	0.454183	0.561047	0.106863	0.0294828	2.98e-06	TSS1500
cg02827714	HLA-C	0.104053	0.150097	0.0460443	0.0301178	3.09e-06	TSS200
cg04371358	XXYLT1	0.774333	0.844284	0.0699503	0.0305098	3.17e-06	Body
cg16901519	PEX26	0.0989554	0.141653	0.0426975	0.0305931	3.22e-06	TSS200
cg19878849	NAA25	0.151771	0.213372	0.0616004	0.0315621	3.36e-06	TSS200
cg12644885	ATP8B2	0.160337	0.207677	0.0473402	0.0315621	3.4e-06	TSS200
cg18022346	SDK1	0.799138	0.844112	0.0449735	0.0319538	3.53e-06	Body
cg14083800	HNRNPF	0.510213	0.634594	0.12438	0.0321961	3.61e-06	5'UTR
cg27216636	SLC26A2	0.332146	0.450202	0.118056	0.0321961	3.73e-06	TSS1500
cg12793305	RRAGC	0.388529	0.455358	0.0668293	0.0321961	3.68e-06	TSS200
cg23566411	MALAT1	0.131176	0.190327	0.0591504	0.0321961	3.73e-06	TSS1500
cg21284376	NEGR1	0.179916	0.284483	0.104567	0.032963	3.89e-06	TSS1500
cg14355192	GNE	0.2483	0.334572	0.0862723	0.032963	3.93e-06	5'UTR
cg23095776	CTXN1	0.229129	0.290583	0.0614539	0.032963	3.95e-06	TSS200
cg08187246	KCNJ9	0.185946	0.259641	0.0736953	0.0329813	4.05e-06	Body
cg01077566	HSPD1	0.201054	0.270195	0.0691415	0.0329813	4.09e-06	TSS1500
cg26642667	SND1	0.367222	0.425908	0.0586864	0.0329813	4.04e-06	5'UTR
cg02723904	TRIM59	0.182486	0.256256	0.0737701	0.0332198	4.16e-06	TSS200
cg13431460	LYPD6B	0.26571	0.392011	0.126301	0.0333678	4.27e-06	Body
cg10283165	USHBP1	0.371746	0.45703	0.0852838	0.0333678	4.27e-06	TSS200
cg24723637	/	0.457969	0.66613	0.208161	0.0342225	4.44e-06	IGR
cg10304922	FBRSL1	0.248464	0.308543	0.0600787	0.0342225	4.47e-06	TSS1500
cg19215386	TSHZ1	0.14265	0.195038	0.0523879	0.0346135	4.57e-06	TSS1500
cg21233313	RAB5B	0.0959325	0.128163	0.0322302	0.0352992	4.71e-06	TSS200
cg21616935	CCDC11	0.497817	0.640087	0.142271	0.0353299	5.27e-06	TSS1500
cg24251283	/	0.365217	0.488596	0.123379	0.0353299	4.83e-06	IGR
cg26158133	/	0.537896	0.656798	0.118902	0.0353299	5.03e-06	IGR
cg27341933	PTPLAD1	0.22472	0.326091	0.101371	0.0353299	5.13e-06	1stExon
cg18438591	CDK18	0.531282	0.630085	0.0988022	0.0353299	5.76e-06	TSS1500
cg01215762	HOXA10	0.435956	0.52915	0.0931939	0.0353299	5.34e-06	TSS200
cg09190434	PPM1F	0.73242	0.825489	0.0930692	0.0353299	5.62e-06	5'UTR
cg08016773	/	0.676803	0.754802	0.0779994	0.0353299	5.33e-06	IGR
cg21695485	RHOD	0.168524	0.240594	0.0720696	0.0353299	5.61e-06	TSS200
cg02337508	MYCN	0.25108	0.323049	0.0719688	0.0353299	5.76e-06	Body
cg05753589	PRKCZ	0.299331	0.364813	0.0654817	0.0353299	5.67e-06	5'UTR
cg14378564	/	0.0813734	0.144637	0.0632633	0.0353299	5.58e-06	IGR
cg24758173	SUFU	0.275583	0.338379	0.0627955	0.0353299	5.49e-06	1stExon
cg05775451	C1orf69	0.196838	0.258736	0.0618975	0.0353299	5.22e-06	1stExon
cg06700146	BCL6B	0.0831335	0.141904	0.0587708	0.0353299	5.12e-06	1stExon
cg02042144	EIF5A	0.158493	0.215726	0.057233	0.0353299	5.15e-06	TSS1500
cg05013942	DDX52	0.287399	0.338592	0.0511923	0.0353299	5.46e-06	5'UTR
cg18637847	/	0.113694	0.162422	0.0487287	0.0353299	4.89e-06	IGR
cg07370959	CDKN2C	0.0967956	0.142064	0.0452685	0.0353299	4.87e-06	TSS1500
cg20659657	JOSD1	0.0992138	0.143665	0.0444512	0.0353299	5.51e-06	TSS200
cg02128325	NRG2	0.0799395	0.117946	0.0380061	0.0353299	5.49e-06	5'UTR
cg02423452	SYT17	0.125865	0.163574	0.0377088	0.0353299	4.97e-06	TSS200
cg23050442	GAD2	0.245958	0.346579	0.100622	0.0362562	6.01e-06	TSS200
cg18322280	/	0.732277	0.815839	0.0835627	0.0362562	5.97e-06	IGR
cg05134500	MFI2	0.101259	0.150379	0.0491201	0.0365599	6.11e-06	5'UTR
cg08310116	NEK9	0.350728	0.516533	0.165805	0.0367963	6.21e-06	TSS1500
cg16196077	RTKN2	0.223309	0.302105	0.0787963	0.0367963	6.41e-06	TSS200
cg14492773	GPBP1	0.200525	0.278428	0.0779029	0.0367963	6.41e-06	1stExon
cg18162743	/	0.185067	0.25937	0.0743029	0.0367963	6.5e-06	IGR
cg00881585	/	0.0891005	0.156055	0.0669548	0.0367963	6.39e-06	IGR
cg08097417	KLF14	0.142804	0.209412	0.0666079	0.0367963	6.45e-06	TSS1500
cg14711690	ITPKB	0.242594	0.307402	0.0648083	0.0367963	6.32e-06	Body
cg08662620	/	0.357542	0.523912	0.16637	0.0370056	6.67e-06	IGR
cg26702908	ARHGEF26	0.588266	0.694146	0.10588	0.0370056	6.99e-06	Body
cg21040775	/	0.438523	0.542418	0.103895	0.0370056	7.01e-06	IGR
cg09693811	/	0.237153	0.31485	0.0776971	0.0370056	6.72e-06	IGR
cg26634885	PLCD3	0.375612	0.4451	0.0694888	0.0370056	7.03e-06	1stExon
cg08466051	TTC21B	0.27848	0.345584	0.0671039	0.0370056	6.83e-06	TSS200
cg18809953	/	0.269029	0.329854	0.0608255	0.0370056	6.73e-06	IGR
cg13929079	DDX23	0.128969	0.187902	0.0589333	0.0370056	7.02e-06	TSS200
cg00934997	C14orf169	0.300723	0.358807	0.058084	0.0370056	6.77e-06	TSS1500
cg12627537	TTLL1	0.273029	0.319824	0.0467945	0.0370056	6.9e-06	Body
cg16384593	/	0.237476	0.30234	0.0648641	0.0370567	7.09e-06	IGR
cg16102063	PPP3CC	0.41857	0.492373	0.0738025	0.0379434	7.31e-06	TSS1500
cg05804949	C7orf46	0.148703	0.21559	0.0668868	0.0406279	7.89e-06	TSS200
cg02464821	RADIL	0.636278	0.712101	0.0758227	0.0411463	8.04e-06	Body
cg21051964	B4GALNT1	0.759776	0.858999	0.0992232	0.0411599	8.15e-06	Body
cg12518041	EXTL3	0.100559	0.141063	0.0405049	0.0411599	8.15e-06	TSS1500
cg01010380	MTMR12	0.0956982	0.141888	0.0461901	0.041651	8.31e-06	TSS200
cg17687970	KIAA1967	0.326165	0.40788	0.0817149	0.0417608	8.39e-06	TSS200
cg06756227	HMG20A	0.148674	0.204541	0.0558667	0.0419669	8.48e-06	TSS1500
cg10998122	FKBP2	0.119676	0.162965	0.0432895	0.042325	8.61e-06	TSS1500
cg02030672	CHST1	0.326696	0.406692	0.0799968	0.0423997	8.87e-06	5'UTR
cg16406226	SFRS6	0.18166	0.256588	0.0749277	0.0423997	8.82e-06	TSS200
cg03448396	LOC100128640	0.15937	0.231384	0.0720134	0.0423997	8.69e-06	Body
cg16457778	MAFG	0.222873	0.284278	0.0614043	0.0423997	8.88e-06	5'UTR
cg15339720	SDC1	0.120882	0.180794	0.0599123	0.0423997	8.91e-06	TSS1500
cg21096579	/	0.4561	0.566767	0.110666	0.0424868	9.06e-06	IGR
cg06283478	SORCS2	0.600876	0.692036	0.0911591	0.0424868	8.99e-06	Body
cg16072664	ITSN1	0.399688	0.48154	0.0818517	0.0424868	9.1e-06	1stExon
cg03556491	EHHADH	0.596625	0.725161	0.128537	0.0425213	9.34e-06	Body
cg23866759	PCBD2	0.172682	0.272034	0.0993528	0.0425213	9.25e-06	Body
cg21580428	PCDHGA4	0.129714	0.181783	0.0520695	0.0425213	9.32e-06	Body
cg10865087	BICC1	0.115155	0.16565	0.050495	0.0425213	9.34e-06	TSS200
cg04586579	SDR42E1	0.120428	0.199711	0.0792824	0.0435877	9.63e-06	5'UTR
cg11310125	TTL	0.271442	0.344272	0.0728297	0.0437174	9.78e-06	TSS1500
cg26856031	FAM222A	0.271857	0.33575	0.063893	0.0437174	9.78e-06	TSS1500
cg06319713	LOC440926	0.3978	0.452322	0.0545214	0.0437174	9.9e-06	TSS1500
cg06784339	MKRN1	0.111324	0.159183	0.0478585	0.0437174	9.85e-06	1stExon
cg01892655	TMEM41A	0.107555	0.165759	0.0582044	0.0438685	1.01e-05	Body
cg16755220	RUNDC2A	0.127893	0.184802	0.0569089	0.0438685	1.01e-05	Body
cg26187342	NOL11	0.468009	0.517969	0.04996	0.0438685	1.01e-05	TSS1500
cg09899557	PPARGC1A	0.550347	0.699648	0.149301	0.044091	1.03e-05	Body
cg08019384	SDK1	0.76157	0.841093	0.0795233	0.044091	1.03e-05	Body
cg24745548	GMPPA	0.0719814	0.119558	0.047577	0.044091	1.03e-05	1stExon
cg19115941	IQSEC3	0.318149	0.412854	0.0947053	0.0441832	1.04e-05	Body
cg24280607	RTF1	0.345402	0.436222	0.0908206	0.0441832	1.06e-05	Body
cg01477361	/	0.71722	0.803282	0.0860622	0.0441832	1.06e-05	IGR
cg00658740	NCK1	0.386518	0.465664	0.0791461	0.0441832	1.06e-05	TSS1500
cg15169266	/	0.492577	0.685592	0.193016	0.0441887	1.08e-05	IGR
cg25622154	/	0.206478	0.327512	0.121034	0.0441887	1.08e-05	IGR
cg15650240	EFHD2	0.311949	0.371166	0.0592165	0.0441887	1.07e-05	1stExon
cg26080798	E2F3	0.117989	0.165275	0.0472856	0.0441887	1.08e-05	TSS200
cg04678902	KCNC4	0.217605	0.292143	0.074538	0.0445734	1.1e-05	1stExon
cg17882951	SPEG	0.554349	0.653591	0.0992425	0.0448188	1.12e-05	3'UTR
cg20465143	C8orf73	0.456709	0.552114	0.0954045	0.0448188	1.13e-05	Body
cg22517087	/	0.0993277	0.178969	0.0796409	0.0448188	1.14e-05	IGR
cg19831303	RPS6KA4	0.156891	0.23271	0.075819	0.0448188	1.13e-05	TSS200
cg11853667	VGLL4	0.114326	0.170392	0.0560668	0.0448188	1.12e-05	5'UTR
cg13476950	DNAH1	0.321199	0.506315	0.185116	0.0457079	1.17e-05	5'UTR
cg00787726	FAM190B	0.246726	0.363619	0.116892	0.0457079	1.18e-05	5'UTR
cg01551154	TRIP4	0.336314	0.451203	0.114889	0.0457079	1.19e-05	Body
cg15865771	ELAC2	0.189413	0.301611	0.112199	0.0457079	1.19e-05	Body
cg10131864	IGFBP4	0.11703	0.17642	0.0593896	0.0457079	1.18e-05	TSS200
cg08863407	/	0.39859	0.483103	0.0845124	0.046917	1.23e-05	IGR
cg09761088	MECOM	0.122013	0.180085	0.058072	0.046917	1.23e-05	TSS1500
cg07651271	/	0.284791	0.41608	0.131288	0.0470604	1.24e-05	IGR
cg21566348	ATP11B	0.169591	0.250031	0.0804402	0.0472486	1.26e-05	TSS1500
cg24879595	ARF6	0.110143	0.169261	0.0591177	0.0472486	1.27e-05	5'UTR
cg04922513	AGFG1	0.475653	0.525993	0.0503403	0.0472486	1.26e-05	5'UTR
cg16855422	DNAJC4	0.25579	0.329216	0.0734256	0.0476265	1.28e-05	5'UTR
cg25391724	RGS7	0.692893	0.770456	0.0775628	0.0476749	1.29e-05	Body
cg01068006	PEX14	0.0711558	0.108247	0.0370908	0.0478075	1.3e-05	TSS200
cg00968241	LEKR1	0.353512	0.448233	0.094721	0.0479929	1.31e-05	TSS1500
cg00193963	WIPF3	0.0672523	0.105591	0.038339	0.0483021	1.33e-05	Body
cg05615449	NLRP3	0.473931	0.615087	0.141156	0.0483968	1.34e-05	Body
cg07534843	MATN4	0.314751	0.506245	0.191494	0.0484236	1.38e-05	5'UTR
cg25502144	NCRNA00028	0.202764	0.370978	0.168214	0.0484236	1.38e-05	TSS200
cg00699986	VSX1	0.387166	0.483882	0.0967155	0.0484236	1.38e-05	Body
cg14526021	CUX1	0.708436	0.786293	0.0778572	0.0484236	1.38e-05	Body
cg14348756	CTNNA2	0.109201	0.182867	0.0736659	0.0484236	1.37e-05	TSS200
cg26140833	MTMR6	0.180003	0.246833	0.0668302	0.0484236	1.38e-05	1stExon
cg16705680	/	0.427914	0.539706	0.111792	0.0490921	1.43e-05	IGR
cg03350042	BAHD1	0.216035	0.281594	0.0655593	0.0490921	1.44e-05	TSS1500
cg00013441	CCDC62	0.308342	0.369686	0.0613433	0.0490921	1.45e-05	TSS200
cg22847190	IQCE	0.1753	0.233358	0.0580576	0.0490921	1.42e-05	TSS200
cg14587884	LOC100507557	0.29948	0.352597	0.0531173	0.0490921	1.43e-05	TSS200
cg23831110	ZNF839	0.12725	0.162968	0.0357183	0.0490921	1.44e-05	TSS200
cg17365845	NDRG1	0.0602869	0.0870155	0.0267286	0.0490921	1.43e-05	TSS200
cg17268574	BSN-AS2	0.204106	0.288259	0.0841533	0.0496915	1.47e-05	Body
